# Supplementary material for: Atypical meiosis can be adaptive in outcrossed Schizosaccharomyces pombe due to wtf meiotic drivers
Source: eLife. 2020 Aug 13;9:e57936. doi: 10.7554/eLife.57936 (PMC7426094; doi:10.7554/eLife.57936)
Supplement: Figure 6—source data 1. — Each of the rows represents the relevant genotype and allele transmission of the indicated diploid. The first column matches the diploid number from Figure 6 and Figure 6—figure supplement 1. In columns 2–5 are the SZY strain number and relevant genotypes used to determine the allele transmission of the wtf genes or empty vector. Column six indicates if the diploid has a mutant or wild-type genotype. Columns 7 and 8 indicate the indicated genotype (ura+ or ura- spores) amongst haploids. Columns 10 and 11 indicate the number of haploid spores that exhibited the indicated phenotype (G418R or G418S) excluding G418R HygR spores. Column 12 shows the number of spores that exhibited the G418R HygR phenotype. Column 16 indicates the total number of spores assayed excluding G418R HygR spores. In diploid 53, we used the frequency of NatR G418R spores, instead of G418R HygR. Column 17 indicates the total number of spores assayed. Column 18 shows the total number of independent diploids assayed for each cross. The last two columns show the p-values calculated from the allele transmission at ade6 and G418R HygR spores, respectively. To calculate the p-values using a G-test, we compared diploids 25, 27, 28, 54, 56, 58, and 60 to control diploid 23; and diploids 26, 29, 30, 55, 57, 59, and 61 to control diploid 24. For comparison purposes, we included the data for diploids 23–26, which are also shown in Figure 2—figure supplement 5 and Figure 4—source data 1. The data for diploid 23 were previously published in Bravo Núñez et al., 2020. [file elife-57936-fig6-data1.xlsx]

## Sheet: Sheet1
Diploid #	allele 1 SZY#	GENOTYPE	allele 2 SZY#	GENOTYPE	mutant	ura+	ura-	% ura+ (control)	G418R	G418S	HYGR G418R	% HYGR G418R	% allele 1 (excluding HYGR G418R)	% allele 2 (excluding HYGR G418R)	# progeny assayed (w/o HYGR G418R)	# progeny assayed	# diploids assayed	p-value % HYGR G418R
23	925	ade6-::kanMX4	1180	ade6-:: hphMX6	wild-type	584	513	0.532361	452	645	116	9.6	0.412033	58.797	1097	1213	9	control
24	887	ade6-::Sk wtf4:kanMX4	1293	ade6-::Sk wtf28:hphMX6	wild-type	105	120	0.466667	163	62	766	77.3	0.724444	27.556	225	991	23	control
25	1770	ade6-::kanMX4	1994	ade6-:: hphMX6	rec12-	NA	NA	NA	141	192	64	16.121	0.423423	57.658	333	397	7	0.002106
26	1583	ade6-::Sk wtf4:kanMX4	1585	ade6-::Sk wtf28:hphMX6	rec12-	NA	NA	NA	119	78	784	79.918	0.604061	39.594	197	981	14	0.6231
27	925	ade6-::kanMX4	3601	ade6-:: hphMX6	+/rec8-	78	106	0.42391	90	94	45	19.651	0.48913	51.087	184	229	4	0.0002772
28	2494	ade6-::kanMX4	1180	ade6-:: hphMX6	moa1-/+	141	134	0.51273	130	145	15	5.172	0.47273	52.727	275	290	5	0.0196
29	887	ade6-::Sk wtf4:kanMX4	3603	ade6-::Sk wtf28:hphMX6	+/rec8-	93	100	0.48187	179	14	160	45.326	0.92746	7.25	193	353	7	3.579e-07
30	2496	ade6-::Sk wtf4:kanMX4	1293	ade6-::Sk wtf28:hphMX6	moa1-/+	90	70	0.5625	27	133	105	39.623	0.169	83.1	160	265	6	3.617e-08
55	2036	ade6-::Sk wtf4:kanMX4	2038	ade6-::Sk wtf28:hphMX6	sgo1-	42	21	0.66667	35	28	229	78.425	0.55556	44.444	63	292	7	0.8853
56	2542	ade6-::kanMX4	2546	ade6-:: hphMX6	rec10-	175	95	0.6481	97	173	73	21.28	0.3593	64.07	270	343	5	1.466e-06
57	2544	ade6-::Sk wtf4:kanMX4	2548	ade6-::Sk wtf28:hphMX6	rec10-	25	23	0.5208	24	24	445	90.26	0.5	50	48	493	7	0.05614
58	2494	ade6-::kanMX4	2515	ade6-:: hphMX6	moa1-	178	150	0.54268	175	153	28	7.865	0.5335	46.646	328	356	7	0.3642
59	2496	ade6-::Sk wtf4:kanMX4	2498	ade6-::Sk wtf28:hphMX6	moa1-	94	80	0.5402	103	71	95	35.316	0.5919	40.805	174	269	7	2.465e-10
60	3354	ade6-::kanMX4	3601	ade6-:: hphMX6	rec8-	NA	NA	NA	69	71	61	30.35	0.4929	50.71	140	201	4	3.767e-10
61	3356	ade6-::Sk wtf4:kanMX4	3603	ade6-::Sk wtf28:hphMX6	rec8-	NA	NA	NA	78	56	272	67	0.5821	41.79	134	406	7	0.1191
Diploid #	allele 1 SZY#	GENOTYPE	allele 2 SZY#	GENOTYPE	mutant	ura+	ura-	% ura+ (control)	G418R	G418S	NATR G418R	% NATR G418R	% allele 1 (excluding NATR G418R)	% allele 2 (excluding NATR G418R)	# progeny assayed (w/o NATR G418R)	# progeny assayed	# diploids assayed	p-value % HYGR G418R
54	2500	ade6-::kanMX4	2521	ade6-:: natMX6	sgo1-	241	131	0.64785	200	172	69	15.7	0.5376	46.237	372	441	7	0.002841
